# Supplementary material for: New Diarylamine KV10.1 Inhibitors and Their Anticancer Potential
Source: Pharmaceutics. 2022 Sep 17;14(9):1963. doi: 10.3390/pharmaceutics14091963 (PMC9501377; doi:10.3390/pharmaceutics14091963)
Supplement: Supplementary file 1 [file pharmaceutics-14-01963-s001.zip]

Archive with 1 entries (1 files):
- pharmaceutics-1904691-supplementary.pdf
